# Supplementary material for: A Systematic Review of Factors Associated with Mortality among Patients with Mycobacterium avium Complex Lung Disease
Source: Pathogens. 2023 Nov 8;12(11):1331. doi: 10.3390/pathogens12111331 (PMC10674274; doi:10.3390/pathogens12111331)
Supplement: Supplementary file 1 [file pathogens-12-01331-s001.zip]

Archive with 1 entries (1 files):
- pathogens-2693137-supplementary.pdf
